# Supplementary material for: Difficult-to-treat resistance (DTR), treatment, and outcomes of carbapenem-resistant Enterobacterales infections in the setting of IMP-type carbapenemase predominance in Japan
Source: Microbiol Spectr. 2026 Apr 27;14(6):e01007-26. doi: 10.1128/spectrum.01007-26 (PMC13227980; doi:10.1128/spectrum.01007-26)
Supplement: Table S5 — List of study isolates and corresponding accession numbers. [file spectrum.01007-26-s0002.xlsx]

## Sheet: Sheet1
Supplementary Table 5. List of study isolates and corresponding accession numbers.
Strain	Accession No.	Year	Facility code	Species	Carbapenemase gene
AR005	GCA_047499815.1	2019	A	Enterobacter asburiae	blaIMP-60
AR165	GCA_047499655.1	2021	A	Enterobacter hormaechei subsp. hoffmannii	blaIMP-1
AR190	GCA_047499555.1	2021	A	Enterobacter kobei	blaIMP-11
AR288	DRR789975	2022	A	Enterobacter hormaechei subsp. steigerwaltii	blaIMP-1
AR376	DRR789977	2023	A	Klebsiella pneumoniae subsp. pneumoniae	-
BR004	GCA_047499475.1	2019	B	Klebsiella michiganensis	blaIMP-1
BR020	GCA_047499435.1	2019	B	Proteus mirabilis	-
BR024	GCA_047499385.1	2019	B	Enterobacter hormaechei subsp. hoffmannii	blaIMP-1
BR026	GCA_047499375.1	2019	B	Proteus mirabilis	-
BR036	GCA_047499315.1	2019	B	Enterobacter quasiroggenkampii	-
BR087	GCA_047499235.1	2020	B	Enterobacter hormaechei subsp. steigerwaltii	blaIMP-1
BR095	GCA_047499215.1	2020	B	Klebsiella aerogenes	-
BR104	GCA_047499155.1	2020	B	Enterobacter hormaechei subsp. hoffmannii	blaIMP-1
BR118	GCA_047499135.1	2020	B	Enterobacter hormaechei subsp. steigerwaltii	blaIMP-1
BR131	DRR789981	2020	B	Enterobacter hormaechei subsp. steigerwaltii	blaIMP-1
BR174	DRR789983	2021	B	Klebsiella michiganensis	blaIMP-1
BR183	DRR789986	2021	B	Serratia nevei	blaGES-5
BR184	DRR789987	2021	B	Klebsiella pneumoniae subsp. pneumoniae	blaIMP-1
BR189	DRR797573	2021	B	Klebsiella pneumoniae subsp. pneumoniae	-
BR192	DRR797574	2021	B	Klebsiella michiganensis	blaIMP-1
BR199	DRR797575	2021	B	Escherichia coli	-
BR201	DRR797576	2021	B	Serratia nevei	blaGES-5
BR204	DRR789988	2021	B	Enterobacter hormaechei subsp. steigerwaltii	blaIMP-1
BR206	DRR789989	2021	B	Klebsiella aerogenes	-
BR207	DRR789990	2021	B	Klebsiella aerogenes	-
BR224	DRR789991	2022	B	Serratia nevei	blaGES-5
BR228	DRR789992	2022	B	Klebsiella pneumoniae subsp. pneumoniae	blaIMP-1
BR229	DRR789993	2022	B	Enterobacter hormaechei subsp. xiangfangensis	-
BR239	DRR789994	2022	B	Klebsiella aerogenes	-
BR259	DRR789998	2023	B	Escherichia coli	-
BR267	DRR789999	2023	B	Klebsiella michiganensis	blaIMP-1
BR304	DRR790001	2023	B	Klebsiella aerogenes	-
BR319	DRR790002	2023	B	Klebsiella michiganensis	blaIMP-1
BR331	DRR790004	2023	B	Klebsiella aerogenes	-
CR013	DRR790006	2019	C	Klebsiella pneumoniae subsp. pneumoniae	-
CR027	GCA_047499075.1	2019	C	Klebsiella oxytoca	-
CR098	GCA_047499055.1	2020	C	Klebsiella variicola	-
CR168	DRR790020	2021	C	Citrobacter europaeus	-
CR221	DRR790029	2022	C	Enterobacter asburiae	-
CR301	DRR790041	2023	C	Enterobacter hormaechei subsp. steigerwaltii	-
DR007	GCA_047499095.1	2020	D	Enterobacter hormaechei subsp. steigerwaltii	blaIMP-1
DR018	GCA_047499035.1	2020	D	Enterobacter hormaechei subsp. steigerwaltii	blaIMP-1
DR033	GCA_047498995.1	2021	D	Enterobacter hormaechei subsp. steigerwaltii	blaIMP-1
ER013	GCA_047498975.1	2020	E	Serratia sarumanii	-
ER015	GCA_047498955.1	2020	E	Klebsiella pneumoniae subsp. pneumoniae	-
ER025	DRR790054	2021	E	Klebsiella pneumoniae subsp. pneumoniae	blaIMP-1
ER046	DRR790056	2022	E	Enterobacter asburiae	-
ER047	DRR790057	2022	E	Enterobacter hormaechei subsp. steigerwaltii	-
ER056	DRR790061	2022	E	Enterobacter asburiae	blaIMP-1
ER059	DRR790063	2023	E	Klebsiella aerogenes	-
HR002	DRR790077	2022	H	Klebsiella pneumoniae subsp. pneumoniae	-
IR035	GCA_047498355.1	2020	I	Citrobacter braakii	-
IR039	GCA_047498555.1	2020	I	Klebsiella pneumoniae subsp. pneumoniae	blaIMP-1
IR040	GCA_047498315.1	2020	I	Klebsiella pneumoniae subsp. pneumoniae	blaIMP-1
IR046	GCA_047498595.1	2021	I	Proteus mirabilis	blaIMP-1
IR050	GCA_047498525.1	2021	I	Citrobacter freundii	blaIMP-1
IR052	DRR790079	2021	I	Citrobacter freundii	blaIMP-1
IR054	DRR790082	2021	I	Klebsiella michiganensis	blaIMP-1
IR070	DRR790098	2023	I	Klebsiella michiganensis	blaIMP-1
KR001	DRR790102	2021	K	Klebsiella quasipneumoniae subsp similipneumoniae	-
KR002	DRR790103	2022	K	Enterobacter hormaechei subsp. steigerwaltii	blaNDM-1
KR006	DRR790104	2022	K	Escherichia coli	-
KR019	DRR790107	2023	K	Klebsiella aerogenes	-
LR006	DRR790108	2023	L	Klebsiella pneumoniae subsp. pneumoniae	blaIMP-1
